# Supplementary material for: Integration of Urinary Peptidome and Fecal Microbiome to Explore Patient Clustering in Chronic Kidney Disease
Source: Proteomes. 2024 Apr 1;12(2):11. doi: 10.3390/proteomes12020011 (PMC11036268; doi:10.3390/proteomes12020011)
Supplement: Supplementary file 1 [file proteomes-12-00011-s001.zip]

Archive with 10 entries (10 files):
- Figure S1A - Clinical.html
- Figure S1B - Microbiome.html
- Figure S1C - Clinical_Microbiome.html
- Figure S1D - Peptidome.html
- Figure S1E - Clinical_Peptidome.html
- Figure S1F - Microbiome_Peptidome.html
- Figure S1G - Clinical_Microbiome_Peptidome.html
- Figure S2 - PLS loadings.tiff
- Figure S3 - Peptidome Matched.html
- Table S1 - Urinary peptidome.xlsx
