# Supplementary material for: Integration of Urinary Peptidome and Fecal Microbiome to Explore Patient Clustering in Chronic Kidney Disease
Source: Proteomes. 2024 Apr 1;12(2):11. doi: 10.3390/proteomes12020011 (PMC11036268; doi:10.3390/proteomes12020011)
Supplement: Supplementary file 1 [file proteomes-12-00011-s001.zip › Table S1 - Urinary peptidome.xlsx]

## Sheet: original
fid_auswertung

## Sheet: matched
fid_auswertung

## Sheet: top_impactful
peptide
